# Supplementary material for: Glutamine Metabolism Regulators Associated with Cancer Development and the Tumor Microenvironment: A Pan-Cancer Multi-Omics Analysis
Source: Genes (Basel). 2021 Aug 25;12(9):1305. doi: 10.3390/genes12091305 (PMC8466418; doi:10.3390/genes12091305)
Supplement: Supplementary file 1 [file genes-12-01305-s001.zip]

Archive with 1 entries (1 files):
- genes-1291631-supplementary.pdf
